# Supplementary material for: Plectin 1d Isoform as a Potential Regulator of Metastatic Progression in Papillary Thyroid Carcinoma
Source: Int J Mol Sci. 2026 Jul 16;27(14):6339. doi: 10.3390/ijms27146339 (PMC13410127; doi:10.3390/ijms27146339)
Supplement: Supplementary file 1 [file ijms-27-06339-s001.zip]

Archive with 1 entries (1 files):
- ijms-4386695-supplementary.pdf
